# Supplementary material for: GhGLK1 a Key Candidate Gene From GARP Family Enhances Cold and Drought Stress Tolerance in Cotton
Source: Front Plant Sci. 2021 Dec 16;12:759312. doi: 10.3389/fpls.2021.759312 (PMC8725998; doi:10.3389/fpls.2021.759312)
Supplement: Supplementary file 1 [file Table_1.XLS]

## Sheet: Primers
Gene	Forward	Reverse
GhGLK1-VIGS	GTGAGTAAGGTTACCGAATTCAGTGAAGGTGGATTGGACGC	CGTGAGCTCGGTACCGGATCCGCTGCCATATATTTGCCGTCTG
GhGLK1-OE	GAGAACACGGGGGACTCTAGAATGCTAGCTGTGTCACCTTTGAGG	ACGGGGGACTCTAGAGGATCCCCTCAAAGGTGACACAGCTAGCAT
GhGLK1-SL	GAGAACACGGGGGACTCTAGAATGCTAGCTGTGTCACCTTTGAGG	ACCCATGTTAATTAAGGATCCACCCATTGTGGGTGGAAGCC
GhGLK1-qRT-PCR	TGATTTGGAGTTGGACCCCG	TTCCTCGTCGCCTTTACTCG
GhActin	ATCCTCCGTCTTGACCTTG	TGTCCGTCAGGCAACTCAT
AtActin	TTGTGCTGGATTCTGGTGATGG	CCGCTCTGCTGTTGTGGTG
RD29A	CTTGTCGACGAGAAGCAAAGAA	TCTTGATGGAGAATTCGTGTCC
COR15A	GTCGTCGTTTCTCAACGCAAGA	GCTTTCTCAGCTTCTTTACCCA
KIN1	ATGCCTTCCAAGCCGGTCAGAC	CCGGTCTTGTCCTTCACGAAGT
COR47	TGTCATCGAAAAGCTTCACCGA	ACCGGGATGGTAGTGGAAACTG
