# Supplementary material for: GhGLK1 a Key Candidate Gene From GARP Family Enhances Cold and Drought Stress Tolerance in Cotton
Source: Front Plant Sci. 2021 Dec 16;12:759312. doi: 10.3389/fpls.2021.759312 (PMC8725998; doi:10.3389/fpls.2021.759312)
Supplement: Supplementary file 3 [file Table_3.XLS]

## Sheet: CMS-Drought
Lines	Drought	Replication	First reading (L1)	Second reading (L2)	CMS (L3)	CMS (%)
WT	0 hr	I	27.04	369.2	0.0732394	7.32394
WT	0 hr	II	16.05	302.2	0.0531105	5.31105
WT	0 hr	III	20.41	407.7	0.0500613	5.00613
WT	24 hr	I	16.01	203.2	0.0787894	7.87894
WT	24 hr	II	19.35	193.6	0.0999483	9.99483
WT	24 hr	III	11.7	179.8	0.0650723	6.50723
WT	36 hr	I	37.66	228.9	0.164526	16.4526
WT	36 hr	II	41.35	322.9	0.128058	12.8058
WT	36 hr	III	59.18	411.6	0.14378	14.378
WT	48 hr	I	71.05	211.7	0.335616	33.5616
WT	48 hr	II	82.12	265.1	0.30977	30.977
WT	48 hr	III	105.14	267.1	0.393635	39.3635
OE-5	0 hr	I	12.87	267.7	0.0480762	4.80762
OE-5	0 hr	II	10.12	251.4	0.0402546	4.02546
OE-5	0 hr	III	10.01	218.8	0.0457495	4.57495
OE-5	24 hr	I	14.39	150.2	0.0958056	9.58056
OE-5	24 hr	II	18.13	220.9	0.0820733	8.20733
OE-5	24 hr	III	10	196.1	0.0509944	5.09944
OE-5	36 hr	I	10.09	165.8	0.0608565	6.08565
OE-5	36 hr	II	29.64	232.3	0.127594	12.7594
OE-5	36 hr	III	30.01	323.4	0.0927953	9.27953
OE-5	48 hr	I	45.65	214.2	0.213119	21.3119
OE-5	48 hr	II	45.1	307.5	0.146667	14.6667
OE-5	48 hr	III	32	261.2	0.122511	12.2511
OE-14	0 hr	I	14.37	331	0.0434139	4.34139
OE-14	0 hr	II	18.06	333.2	0.0542017	5.42017
OE-14	0 hr	III	14.96	306.2	0.048857	4.8857
OE-14	24 hr	I	10.44	158.9	0.0657017	6.57017
OE-14	24 hr	II	17.38	261.7	0.0664119	6.64119
OE-14	24 hr	III	12.1	187.6	0.0644989	6.44989
OE-14	36 hr	I	27.36	272.9	0.100257	10.0257
OE-14	36 hr	II	21.43	289.5	0.0740242	7.40242
OE-14	36 hr	III	32.77	278.2	0.117793	11.7793
OE-14	48 hr	I	39.75	270.5	0.14695	14.695
OE-14	48 hr	II	72.02	270.4	0.266346	26.6346
OE-14	48 hr	III	71.6	378	0.189418	18.9418
OE-16	0 hr	I	36.57	407.6	0.0897203	8.97203
OE-16	0 hr	II	11.31	307.2	0.0368164	3.68164
OE-16	0 hr	III	14.49	347.3	0.0417219	4.17219
OE-16	24 hr	I	17.45	265.5	0.065725	6.5725
OE-16	24 hr	II	21.7	332.4	0.0652828	6.52828
OE-16	24 hr	III	30.99	324.3	0.0955597	9.55597
OE-16	36 hr	I	31.51	307.6	0.102438	10.2438
OE-16	36 hr	II	13.82	151.6	0.0911609	9.11609
OE-16	36 hr	III	27.993	330.5	0.0846989	8.46989
OE-16	48 hr	I	64.03	362.2	0.176781	17.6781
OE-16	48 hr	II	46.46	354.4	0.131095	13.1095
OE-16	48 hr	III	35.82	167	0.214491	21.4491

## Sheet: CMS-Cold
Lines	Cold stress	Replication	First reading (L1)	Second reading (L2)	CMS (L3)	CMS (%)
WT	0 hr	I	27.04	369.2	0.0732394	7.32394
WT	0 hr	II	16.05	302.2	0.0531105	5.31105
WT	0 hr	III	20.41	407.7	0.0500613	5.00613
WT	1 hr	I	158	237	0.666667	66.6667
WT	1 hr	II	160.6	207.5	0.773976	77.3976
WT	1 hr	III	148	209.5	0.706444	70.6444
WT	3 hr	I	297	325.3	0.913003	91.3003
WT	3 hr	II	239.3	244.2	0.979934	97.9934
WT	3 hr	III	242	251.9	0.960699	96.0699
OE-5	0 hr	I	12.87	267.7	0.0480762	4.80762
OE-5	0 hr	II	10.12	251.4	0.0402546	4.02546
OE-5	0 hr	III	10.01	218.8	0.0457495	4.57495
OE-5	1 hr	I	311.4	433.4	0.718505	71.8505
OE-5	1 hr	II	342.7	445.6	0.769075	76.9075
OE-5	1 hr	III	302.1	375.9	0.803671	80.3671
OE-5	3 hr	I	305.6	411.5	0.742649	74.2649
OE-5	3 hr	II	310.6	375.2	0.827825	82.7825
OE-5	3 hr	III	379.9	497.3	0.763925	76.3925
OE-14	0 hr	I	14.37	331	0.0434139	4.34139
OE-14	0 hr	II	18.06	333.2	0.0542017	5.42017
OE-14	0 hr	III	14.96	306.2	0.048857	4.8857
OE-14	1 hr	I	234.3	342	0.685088	68.5088
OE-14	1 hr	II	181	232.3	0.779165	77.9165
OE-14	1 hr	III	241.4	313.4	0.770262	77.0262
OE-14	3 hr	I	230.4	296.5	0.777066	77.7066
OE-14	3 hr	II	221	300.6	0.735196	73.5196
OE-14	3 hr	III	291.6	347.6	0.838895	83.8895
OE-16	0 hr	I	36.57	407.6	0.0897203	8.97203
OE-16	0 hr	II	11.31	307.2	0.0368164	3.68164
OE-16	0 hr	III	14.49	347.3	0.0417219	4.17219
OE-16	1 hr	I	306.9	404.6	0.758527	75.8527
OE-16	1 hr	II	225.8	322.2	0.700807	70.0807
OE-16	1 hr	III	312.2	402.8	0.775074	77.5074
OE-16	3 hr	I	226.4	293.4	0.771643	77.1643
OE-16	3 hr	II	291.4	401.7	0.725417	72.5417
OE-16	3 hr	III	320.8	385.5	0.832166	83.2166

## Sheet: Relative Expression
Relative Expression	Rep-I	Rep-II	Rep-III
WT	1e-05	1e-05	1e-05
OE-1	0.0698049	0.0562578	0.0868619
OE-2	0.0777945	0.233364	0.739733
OE-3	1e-05	0.537733	0.156334
OE-4	0.155609	0.304704	0.26047
OE-5	31.7431	35.7862	28.5576
OE-6	4.0868	4.75446	3.52697
OE-7	14.1691	16.3986	26.3015
OE-8	4.04963	2.84333	1.76789
OE-9	5.58173	7.50336	9.10951
OE-10	24.1616	11.9738	2.63457
OE-11	7.40002	4.59095	4.3131
OE-12	6.05482	8.17186	11.0808
OE-13	13.4619	12.7454	18.2937
OE-14	12.0229	14.0181	19.4549
OE-15	21.4179	18.8686	7.04565
OE-16	18.1996	27.7397	25.3047
