# Supplementary material for: GhGLK1 a Key Candidate Gene From GARP Family Enhances Cold and Drought Stress Tolerance in Cotton
Source: Front Plant Sci. 2021 Dec 16;12:759312. doi: 10.3389/fpls.2021.759312 (PMC8725998; doi:10.3389/fpls.2021.759312)
Supplement: Supplementary file 4 [file Table_4.XLS]

## Sheet: Sheet1
Treatment	Replication	Silencing efficeiency scoring
WT	I	1
WT	II	1
WT	III	1
TRV2:00	I	0.929031
TRV2:00	II	0.813087
TRV2:00	III	0.0601392
GLK-1	I	0.0601392
GLK-1	II	0.0364429
GLK-1	III	0.12843
GLK-2	I	0.0839333
GLK-2	II	0.0694063
GLK-2	III	0.0888587
GLK-3	I	0.163138
GLK-3	II	0.215514
GLK-3	III	0.284362
GLK-4	I	0.89308
GLK-4	II	0.86124
GLK-4	III	0.821105
GLK-5	I	0.29612
GLK-5	II	0.308627
GLK-5	III	0.03
GLK-6	I	0.012369
GLK-6	II	0.0182305
GLK-6	III	0.0126809
GLK-7	I	0.0253055
GLK-7	II	0.0347063
GLK-7	III	0.0270362
GLK-8	I	0.163138
GLK-8	II	0.170272
GLK-8	III	0.277225
