# Supplementary material for: GhGLK1 a Key Candidate Gene From GARP Family Enhances Cold and Drought Stress Tolerance in Cotton
Source: Front Plant Sci. 2021 Dec 16;12:759312. doi: 10.3389/fpls.2021.759312 (PMC8725998; doi:10.3389/fpls.2021.759312)
Supplement: Supplementary file 5 [file Table_5.XLS]

## Sheet: ELWL
Treatments	Stress	Replication	Fresh weight	Wilted weight	Dry weight	ELWL
WT	CK	I	0.75	0.28	0.07	6.71429
WT	CK	II	0.38	0.17	0.03	7
WT	CK	III	0.29	0.11	0.02	9
WT	Drought	I	0.78	0.33	0.06	7.5
WT	Drought	II	0.86	0.42	0.07	6.28571
WT	Drought	III	0.99	0.45	0.08	6.75
WT	Cold	I	0.65	0.39	0.05	5.2
WT	Cold	II	0.5	0.24	0.04	6.5
WT	Cold	III	1.13	0.52	0.1	6.1
TRV2:00	CK	I	0.45	0.17	0.04	7
TRV2:00	CK	II	0.5	0.18	0.04	8
TRV2:00	CK	III	0.81	0.2	0.08	7.625
TRV2:00	Drought	I	0.88	0.24	0.09	7.11111
TRV2:00	Drought	II	0.79	0.31	0.08	6
TRV2:00	Drought	III	0.57	0.23	0.06	5.66667
TRV2:00	Cold	I	0.42	0.09	0.08	4.125
TRV2:00	Cold	II	0.46	0.11	0.06	5.83333
TRV2:00	Cold	III	0.61	0.13	0.08	6
GLK1	CK	I	0.41	0.2	0.02	10.5
GLK1	CK	II	0.42	0.26	0.02	8
GLK1	CK	III	0.43	0.26	0.02	8.5
GLK1	Drought	I	0.47	0.28	0.02	9.5
GLK1	Drought	II	0.48	0.23	0.03	8.33333
GLK1	Drought	III	0.47	0.21	0.03	8.66667
GLK1	Cold	I	0.49	0.1	0.04	9.75
GLK1	Cold	II	0.59	0.14	0.06	7.5
GLK1	Cold	III	0.65	0.15	0.07	7.14286

## Sheet: RLWC
Treatments	Stress	Replication	Fresh weight	Silted weight	Dry weight	RLWC	RLWC (%)
WT	CK	I	1.15	1.29	0.13	0.87931	87.93
WT	CK	II	0.66	0.75	0.07	0.867647	86.76
WT	CK	III	0.33	0.38	0.01	0.864865	86.49
WT	Drought	I	0.58	0.7	0.06	0.8125	81.25
WT	Drought	II	0.86	0.94	0.07	0.908046	90.8
WT	Drought	III	0.74	0.83	0.05	0.884615	88.46
WT	Cold	I	0.52	0.62	0.01	0.836066	83.61
WT	Cold	II	0.69	0.8	0.05	0.853333	85.33
WT	Cold	III	0.28	0.33	0.01	0.84375	84.38
TRV2:00	CK	I	0.61	0.75	0.01	0.810811	81.08
TRV2:00	CK	II	0.54	0.59	0.04	0.909091	90.91
TRV2:00	CK	III	0.62	0.73	0.05	0.838235	83.82
TRV2:00	Drought	I	0.49	0.52	0.06	0.934783	93.48
TRV2:00	Drought	II	0.62	0.67	0.05	0.919355	91.94
TRV2:00	Drought	III	0.41	0.46	0.05	0.878049	87.8
TRV2:00	Cold	I	0.51	0.65	0.06	0.762712	76.27
TRV2:00	Cold	II	0.55	0.67	0.05	0.806452	80.65
TRV2:00	Cold	III	0.59	0.69	0.05	0.84375	84.38
GLK1	CK	I	0.43	0.51	0.08	0.813953	81.4
GLK1	CK	II	0.31	0.34	0.01	0.909091	90.91
GLK1	CK	III	0.2	0.23	0.01	0.863636	86.36
GLK1	Drought	I	0.3	0.39	0.04	0.742857	74.29
GLK1	Drought	II	0.37	0.5	0.06	0.704545	70.45
GLK1	Drought	III	0.35	0.52	0.05	0.638298	63.83
GLK1	Cold	I	0.2	0.27	0.03	0.708333	70.83
GLK1	Cold	II	0.3	0.39	0.06	0.727273	72.73
GLK1	Cold	III	0.14	0.19	0.05	0.642857	64.29

## Sheet: CMS
Treatments	Stress	Replication	Reading one	Reading two	CMS	CMS (%)
WT	CK	I	5.6	7.7	0.727273	72.7273
WT	CK	II	4.96	7.2	0.688889	68.8889
WT	CK	III	4.49	5.85	0.767521	76.7521
WT	Drought	I	3.59	5.82	0.616838	61.6838
WT	Drought	II	5.49	7.69	0.713914	71.3914
WT	Drought	III	3.19	5.28	0.604167	60.4167
WT	Cold	I	4.17	7.27	0.57359	57.359
WT	Cold	II	4.73	8.28	0.571256	57.1256
WT	Cold	III	5.97	7.42	0.804582	80.4582
TRV2:00	CK	I	5.03	7.36	0.683424	68.3424
TRV2:00	CK	II	5.15	7.9	0.651899	65.1899
TRV2:00	CK	III	4.86	6.62	0.734139	73.4139
TRV2:00	Drought	I	5.54	7.23	0.766252	76.6252
TRV2:00	Drought	II	7.99	9.46	0.844609	84.4609
TRV2:00	Drought	III	7.1	9.39	0.756124	75.6124
TRV2:00	Cold	I	4.44	5.68	0.78169	78.169
TRV2:00	Cold	II	5.5	7.99	0.68836	68.836
TRV2:00	Cold	III	6.06	8.44	0.718009	71.8009
GLK1	CK	I	6	7.86	0.763359	76.3359
GLK1	CK	II	5.05	6.78	0.744838	74.4838
GLK1	CK	III	4.88	7.63	0.639581	63.9581
GLK1	Drought	I	7.85	8.54	0.919204	91.9204
GLK1	Drought	II	7.63	7.88	0.968274	96.8274
GLK1	Drought	III	7.1	7.53	0.942895	94.2895
GLK1	Cold	I	5.87	6.25	0.9392	93.92
GLK1	Cold	II	5.06	5.96	0.848993	84.8993
GLK1	Cold	III	5.88	6.3	0.933333	93.3333

## Sheet: SPAD
Treatments	Stress	Replication	SPAD
WT	CK	I	35.4
WT	CK	II	36.6
WT	CK	III	35.6
WT	Drought	I	36.3
WT	Drought	II	29.8
WT	Drought	III	37.1
WT	Cold	I	35.3
WT	Cold	II	28.9
WT	Cold	III	34
TRV2:00	CK	I	37.5
TRV2:00	CK	II	33.7
TRV2:00	CK	III	34.2
TRV2:00	Drought	I	33.4
TRV2:00	Drought	II	28.8
TRV2:00	Drought	III	36.4
TRV2:00	Cold	I	30.8
TRV2:00	Cold	II	28.4
TRV2:00	Cold	III	32.4
GLK1	CK	I	33.8
GLK1	CK	II	36.4
GLK1	CK	III	31
GLK1	Drought	I	25.8
GLK1	Drought	II	23.7
GLK1	Drought	III	21.3
GLK1	Cold	I	24.6
GLK1	Cold	II	21.5
GLK1	Cold	III	20.8
