# Supplementary material for: GhGLK1 a Key Candidate Gene From GARP Family Enhances Cold and Drought Stress Tolerance in Cotton
Source: Front Plant Sci. 2021 Dec 16;12:759312. doi: 10.3389/fpls.2021.759312 (PMC8725998; doi:10.3389/fpls.2021.759312)
Supplement: Supplementary file 6 [file Table_6.XLS]

## Sheet: SOD
Treatments	Stress	Replication	560 nm	Control	IP %	△A	Sample dilution	Sample weight	SOD (U/g)
WT	CK	I	0.57	0.37	0.951055	0.2	1	0.136	1628.79
WT	CK	II	0.064	0.037	0.96077	0.027	1	0.146	1912.28
WT	CK	III	0.088	0.065	0.951829	0.023	1	0.109	2066.59
WT	Drought	I	0.135	0.088	0.946234	0.047	1	0.114	1759.9
WT	Drought	II	0.057	0.033	0.956204	0.024	1	0.119	2091.6
WT	Drought	III	0.072	0.45	0.9535	0.036	1	0.101	2314.47
WT	Cold	I	0.062	0.042	0.96313	0.02	1	0.1099	2709.71
WT	Cold	II	0.07	0.057	0.946979	0.013	1	0.1099	1852.69
WT	Cold	III	0.069	0.042	0.951793	0.027	1	0.1099	2048.04
TRV2:00	CK	I	0.056	0.029	0.947177	0.027	1	0.118	1732.34
TRV2:00	CK	II	0.071	0.039	0.937336	0.032	1	0.128	1332.2
TRV2:00	CK	III	0.078	0.038	0.948957	0.04	1	0.136	1558.4
TRV2:00	Drought	I	0.111	0.047	0.963392	0.064	1	0.112	2678.61
TRV2:00	Drought	II	0.094	0.066	0.959645	0.028	1	0.121	2240.44
TRV2:00	Drought	III	0.156	0.063	0.940292	0.093	1	0.114	1574.82
TRV2:00	Cold	I	0.061	0.033	0.960011	0.028	1	0.1099	2490.25
TRV2:00	Cold	II	0.074	0.039	0.959031	0.035	1	0.1099	2428.22
TRV2:00	Cold	III	0.119	0.046	0.966788	0.073	1	0.1099	3019.59
TRV2:GLK1	CK	I	0.061	0.042	0.947623	0.019	1	0.102	2022.1
TRV2:GLK1	CK	II	0.053	0.039	0.969695	0.014	1	0.201	1814.82
TRV2:GLK1	CK	III	0.052	0.045	0.960122	0.007	1	0.127	2161.21
TRV2:GLK1	Drought	I	0.115	0.091	0.95035	0.024	1	0.121	1803.38
TRV2:GLK1	Drought	II	0.066	0.039	0.95957	0.027	1	0.171	1582.27
TRV2:GLK1	Drought	III	0.085	0.041	0.916408	0.044	1	0.111	1125.92
TRV2:GLK1	Cold	I	0.062	0.042	0.918634	0.02	1	0.1099	1171.13
TRV2:GLK1	Cold	II	0.07	0.057	0.949207	0.013	1	0.1099	1938.51
TRV2:GLK1	Cold	III	0.069	0.042	0.924353	0.027	1	0.1099	1267.52

## Sheet: Pro
Treatments	Stress	Replication	Reading value	Tube weight	Total weight	Sample weight	Dilution	PRO（μmol/g）
WT	CK	I	0.072	1.089	1.212	0.123	1.41265	11.4849
WT	CK	II	0.074	1.093	1.222	0.129	1.59432	12.359
WT	CK	III	0.079	1.09	1.209	0.119	2.04849	17.2142
WT	Drought	I	0.245	1.089	1.22	0.131	17.1269	130.74
WT	Drought	II	0.198	1.093	1.214	0.121	12.8577	106.262
WT	Drought	III	0.179	1.093	1.202	0.109	11.1319	102.127
WT	Cold	I	0.203	1.093	1.224	0.131	13.3119	101.618
WT	Cold	II	0.184	1.091	1.209	0.118	11.5861	98.1869
WT	Cold	III	0.166	1.091	1.196	0.105	9.95104	94.7718
TRV2:00	CK	I	0.077	1.093	1.229	0.136	1.86682	13.7266
TRV2:00	CK	II	0.083	1.093	1.221	0.128	2.41182	18.8424
TRV2:00	CK	III	0.087	1.091	1.203	0.112	2.77516	24.7782
TRV2:00	Drought	I	0.247	1.091	1.223	0.132	17.3086	131.126
TRV2:00	Drought	II	0.207	1.095	1.211	0.116	13.6752	117.89
TRV2:00	Drought	III	0.218	1.094	1.201	0.107	14.6744	137.144
TRV2:00	Cold	I	0.147	1.09	1.175	0.085	8.2252	96.767
TRV2:00	Cold	II	0.158	1.105	1.193	0.088	9.22437	104.822
TRV2:00	Cold	III	0.128	1.091	1.172	0.081	6.49935	80.2389
TRV2:GLK1	CK	I	0.086	1.088	1.207	0.119	2.68432	22.5573
TRV2:GLK1	CK	II	0.116	1.093	1.24	0.147	5.40934	36.7983
TRV2:GLK1	CK	III	0.088	1.093	1.206	0.113	2.86599	25.3628
TRV2:GLK1	Drought	I	0.162	1.089	1.215	0.126	9.58771	76.0929
TRV2:GLK1	Drought	II	0.144	1.093	1.204	0.111	7.9527	71.6459
TRV2:GLK1	Drought	III	0.143	1.094	1.203	0.109	7.86186	72.1272
TRV2:GLK1	Cold	I	0.129	1.087	1.213	0.126	6.59019	52.3031
TRV2:GLK1	Cold	II	0.098	1.089	1.183	0.094	3.77433	40.1525
TRV2:GLK1	Cold	III	0.087	1.08	1.164	0.084	2.77516	33.0376

## Sheet: MDA
Treatments	Stress	Replication	450nm	532nm	600nm	Tube weight	Total weight	Sample weight	MDA（nmol/g）
WT	CK	I	0.156	0.357	0.047	1.089	1.203	0.114	83.8658
WT	CK	II	0.149	0.327	0.052	1.093	1.202	0.109	77.5372
WT	CK	III	0.203	0.343	0.08	1.095	1.204	0.109	72.5995
WT	Drought	I	0.193	0.356	0.066	1.091	1.195	0.104	84.7317
WT	Drought	II	0.121	0.361	0.046	1.093	1.221	0.128	76.7184
WT	Drought	III	0.131	0.365	0.06	1.093	1.21	0.117	80.9355
WT	Cold	I	0.103	0.465	0.051	1.092	1.208	0.116	112.613
WT	Cold	II	0.127	0.361	0.045	1.095	1.187	0.092	106.907
WT	Cold	III	0.153	0.438	0.074	1.105	1.198	0.093	121.619
TRV2:00	CK	I	0.118	0.277	0.045	1.107	1.227	0.12	59.5967
TRV2:00	CK	II	0.144	0.355	0.048	1.091	1.204	0.113	84.0491
TRV2:00	CK	III	0.149	0.331	0.056	1.094	1.212	0.118	71.6233
TRV2:00	Drought	I	0.276	0.374	0.088	1.094	1.211	0.117	72.2282
TRV2:00	Drought	II	0.249	0.454	0.068	1.089	1.232	0.143	82.1769
TRV2:00	Drought	III	0.584	0.723	0.434	1.089	1.191	0.102	75.3436
TRV2:00	Cold	I	0.147	0.295	0.051	1.096	1.204	0.108	69.05
TRV2:00	Cold	II	0.771	0.841	0.426	1.095	1.216	0.121	92.7682
TRV2:00	Cold	III	0.148	0.469	0.048	1.089	1.2	0.111	118.584
TRV2:GLK1	CK	I	0.127	0.324	0.045	1.092	1.214	0.122	70.8373
TRV2:GLK1	CK	II	0.147	0.362	0.056	1.093	1.214	0.121	78.1562
TRV2:GLK1	CK	III	0.131	0.416	0.045	1.094	1.224	0.13	89.215
TRV2:GLK1	Drought	I	0.207	0.464	0.038	1.093	1.207	0.114	115.429
TRV2:GLK1	Drought	II	0.154	0.501	0.049	1.094	1.201	0.107	132.204
TRV2:GLK1	Drought	III	0.147	0.388	0.046	1.095	1.205	0.11	96.5264
TRV2:GLK1	Cold	I	0.064	0.472	0.042	1.096	1.2	0.104	131.618
TRV2:GLK1	Cold	II	0.041	0.464	0.051	1.093	1.207	0.114	115.829
TRV2:GLK1	Cold	III	0.052	0.338	0.047	1.088	1.167	0.079	116.951

## Sheet: H2O2
Treatments	Stress	Replication	Reading value	Control	A Control	A Determination	△A standard	Sample weight	△A Determination	Tube weight	Total weight	H2O2（μg/g)
WT	CK	I	0.376	0.533	0.046	0.33	0.487	0.133	0.284	1.094	1.227	4.38468
WT	CK	II	0.373	0.533	0.046	0.327	0.487	0.127	0.281	1.096	1.223	4.54332
WT	CK	III	0.587	0.533	0.046	0.541	0.487	0.139	0.495	1.094	1.233	7.31243
WT	Drought	I	0.613	0.533	0.046	0.567	0.487	0.123	0.621	1.097	1.22	10.3671
WT	Drought	II	0.48	0.533	0.046	0.434	0.487	0.129	0.388	1.106	1.235	6.17608
WT	Drought	III	0.698	0.533	0.046	0.652	0.487	0.134	0.606	1.092	1.226	9.28622
WT	Cold	I	0.396	0.533	0.046	0.35	0.487	0.14	0.304	1.097	1.237	4.45879
WT	Cold	II	0.589	0.533	0.046	0.543	0.487	0.17	0.497	1.092	1.262	6.00314
WT	Cold	III	0.328	0.533	0.046	0.282	0.487	0.103	0.236	1.087	1.19	4.70485
TRV2:00	CK	I	0.493	0.533	0.046	0.257	0.487	0.103	0.211	1.087	1.19	4.20646
TRV2:00	CK	II	0.569	0.533	0.046	0.523	0.487	0.141	0.477	1.096	1.237	6.94657
TRV2:00	CK	III	0.554	0.533	0.046	0.508	0.487	0.146	0.462	1.097	1.243	6.49771
TRV2:00	Drought	I	0.865	0.533	0.046	0.819	0.487	0.171	0.773	1.094	1.265	9.28227
TRV2:00	Drought	II	0.741	0.533	0.046	0.695	0.487	0.17	0.649	1.094	1.264	7.83911
TRV2:00	Drought	III	0.6	0.533	0.046	0.554	0.487	0.11	0.508	1.094	1.204	9.48292
TRV2:00	Cold	I	0.405	0.533	0.046	0.359	0.487	0.103	0.313	1.095	1.198	6.23991
TRV2:00	Cold	II	0.543	0.533	0.046	0.497	0.487	0.134	0.451	1.091	1.225	6.91103
TRV2:00	Cold	III	0.542	0.533	0.046	0.496	0.487	0.122	0.45	1.089	1.211	7.57397
TRV2:GLK1	CK	I	0.374	0.533	0.046	0.328	0.487	0.136	0.282	1.09	1.226	4.25776
TRV2:GLK1	CK	II	0.284	0.533	0.046	0.238	0.487	0.117	0.192	1.087	1.204	3.36966
TRV2:GLK1	CK	III	0.39	0.533	0.046	0.344	0.487	0.123	0.298	1.09	1.213	4.97488
TRV2:GLK1	Drought	I	1.1	0.533	0.046	1.054	0.487	0.135	1.008	1.092	1.227	15.332
TRV2:GLK1	Drought	II	1.08	0.533	0.046	1.034	0.487	0.141	0.988	1.094	1.235	14.3883
TRV2:GLK1	Drought	III	1.194	0.533	0.046	1.148	0.487	0.131	1.102	1.09	1.221	17.2735
TRV2:GLK1	Cold	I	1.054	0.533	0.046	1.008	0.487	0.125	0.962	1.093	1.218	15.8029
TRV2:GLK1	Cold	II	0.596	0.533	0.046	0.55	0.487	0.085	0.504	1.091	1.176	12.1754
TRV2:GLK1	Cold	III	0.565	0.533	0.046	0.519	0.487	0.108	0.473	1.091	1.199	8.99308
